# Supplementary material for: Improved oncolytic and immunostimulatory activity of the spontaneous jin-3 reovirus mutant in preclinical bladder cancer models
Source: Mol Ther Oncol. 2026 Jan 13;34(1):201128. doi: 10.1016/j.omton.2026.201128 (PMC12860623; doi:10.1016/j.omton.2026.201128)
Supplement: Table S1. Key resources, critical equipment and software [file mmc2.xlsx]

## Sheet: Cell lines
Table S1 key resources: experimental models cell lines
CELL LINE	SUPPLIER	STAGE	GRADE	MOLECULAR SUBTYPE 1	IDENTIFIER	CELL LINE MEDIUM	SUPPLIER, IDENTIFIER	SUPPLEMENTS
UM-UC-3	ATCC	pT2-T4	not reported	basal	ATCC Cat# CRL-1749, RRID:CVCL_1783	Eagle's minimal essential medium (EMEM)	ATCC, 30-2003	10% FBS, 100 units/ml penicillin, 50 μg/ml streptomycin
J82	ATCC	pT3	G3	basal	ATCC Cat# HTB-1, RRID:CVCL_0359	Dulbecco’s Modified Eagle medium (DMEM)	Life technologies, Gibco, 31966-021	10% FBS, 100 units/ml penicillin, 50 μg/ml streptomycin
T24	ATCC	pTa	G3	not reported	ATCC Cat# HTB-4, RRID:CVC L_0554	RPMI 1640	Lonza, BE12-167F	10% FBS, 100 units/ml penicillin, 50 μg/ml streptomycin, GLUTAMAX
TCCSUP	ATCC	not reported	G4	basal	ATCC Cat# HTB-5, RRID:CVCL_1738	Eagle's minimal essential medium (EMEM)	ATCC, 30-2003	10% FBS, 100 units/ml penicillin, 50 μg/ml streptomycin
RT-112	Cell lines service. https://clsgmbh.de	pTa	G2	luminal	CLS Cat# 300324/p10280_RT-112, RRID:CVCL_1670	RPMI 1640	Lonza, BE12-167F	10% FBS, 100 units/ml penicillin, 50 μg/ml streptomycin, GLUTAMAX
5637	ATCC	Not reported	G2	mixed	ATCC Cat# HTB-9, RRID:CVCL_0126	RPMI 1640	Lonza, BE12-167F	10% FBS, 100 units/ml penicillin, 50 μg/ml streptomycin, GLUTAMAX
RT-4	ATCC	pT1	G1-2	luminal	ATCC Cat# HTB-2, RRID:CVCL_0036	McCoy’s 5A	Thermofisher Scientific Invitrogen 36600-021	10% FBS, 100 units/ml penicillin, 50 μg/ml streptomycin
HT-1197	ATCC	pT2	G4	mixed	ATCC cat# CRL-1473 RRID: CVCL_1291	Eagle's minimal essential medium (EMEM)	ATCC, 30-2003	10% FBS, 100 units/ml penicillin, 50 μg/ml streptomycin
HT-1376	ATCC	≥pT2	G3	mixed	ATCC cat# CRL-1472 RRID: CVCL_1292	Eagle's minimal essential medium (EMEM)	ATCC, 30-2003	10% FBS, 100 units/ml penicillin, 50 μg/ml streptomycin
SW780	ATCC	not reported	G1	basal	ATCC cat# CRL-2169 RRID: CVCL_1728	Leibovitz's L-15 Medium	ATCC, 30-2008	10% FBS, 100 units/ml penicillin, 50 μg/ml streptomycin
1. classification derived from Zuiverloon, T. C. M., de Jong, F. C., Costello, J. C., and Theodorescu, D. (2018) Systematic Review: Characteristics and Preclinical Uses of Bladder Cancer Cell Lines. Bladder Cancer 4, 169-183
Cells were routinely cultured in a humidified incubator at 37°C and 5% CO2 and were regularly (once every 2 months) tested for mycoplasm by RT-PCR. Supplements were from Life Technologies, Gibco.

## Sheet: mouse models_viruses
Table S1 key resources: experimental models mouse models and oncolytic viruses
STRAIN	SOURCE	IDENTIFIER	GENDER	ETHICAL COMMITEE	PROTOCOL
NSG mice NOD.Cg-Prkdc<scid>II2rg<tm1Wjl>SzJ/LUMC	Originally from Jackson laboratory, further breeding in LUMC	RRID:IMSR_JAX:005557	female/male	Committee on the Ethics of Animal Experiments of Leiden University, The Netherlands	AVD1160020173725; AVD11600202216605;GMO: IG no 15_104_I
PDX model TM00024 in NSG mice NOD.Cg-Prkdc<scid>II2rg<tm1Wjl>SzJ/LUMC	Jackson laboratory 2	pT2NxMx	male	Committee on the Ethics of Animal Experiments of Leiden University, The Netherlands	AVD1160020173725; AVD11600202216605; GMO: IG no 15_104_I
Reovirus R124	LUMC department CCB	Wild-type T3D reovirus strain	-	-
Reovirus jin-3	LUMC department CCB	Wild-type T3D reovirus strain passaged in JAM-A deficient HER911 cells	-	-
2. Mouse PDX models described in: Pan, C. X., Zhang, H., Tepper, C. G., Lin, T. Y., Davis, R. R., Keck, J., Ghosh, P. M., Gill, P., Airhart, S., Bult, C., Gandara, D. R., Liu, E., and de Vere White, R. W. (2015) Development and Characterization of Bladder Cancer Patient-Derived Xenografts for Molecularly Guided Targeted Therapy. PloS one 10, e0134346

## Sheet: biological samples
Table S1 key resources: experimental models biological samples
BIOLOGICAL SAMPLES	SOURCE	IDENTIFIER	ETHICAL PROTOCOL
Human bladder samples transurethral resection of the bladder (TURB)	LUMC Urology biobank	Coded samples in CASTOR database		Biobank Urology B20-010
Human peripheral blood mononuclear cells (PBMCs)	Sanquin	Coded by Sanquin		NVT063.01

## Sheet: antibodies
Table S1 key resources: antibodies
ANTIBODY	SUPPLIER	IDENTIFIER	DILUTION	PC	APPLICATION
Mouse-anti human Proliferating cell nuclear antigen (PCNA)	Sigma-Aldrich	P8825, RRID:AB_477413	1:2000	40’	IF
Rabbit anti-human Pan cytokeratin (panKRT)	Life technologies	180059, RRID:AB_10942225	1:250	40’	IF/ICC
Goat anti-human Collagen I	Southern Biotech	1310-01, RRID:AB_2753206	1:1000	40’	IF/ICC
Rabbit anti-human cleaved caspase-3 (c-CASP-3)	Cell signaling Technology	9661L, RRID:AB_2341188	1:800	40’	IF/ICC
Mouse anti-human Keratin 18 (KRT18)	Dako	M7010, RRID:AB_2133299	1:500	40’	IF/ICC
Mouse IgG1 isotype control	Abcam	Ab91353, RRID:AB_2811128	1:500	40’	IF/ICC
Mouse anti-reoviral protein 4F2 against reovirus sigma 3 (σ3)	Antibody was developed by T.S. Dermody 36; purchased at the Developmental Studies Hybridoma Bank developed under the auspices of the NICHD and maintained by The University of Iowa, Department of Biology, Iowa	ab 4F2 (a-S3 reovirus) mouse IgG2a supernatant	1:500	40’ (IF)	IF/ICC
Mouse monoclonal Anti-Human F11R (a.k.a. Junction adhesion molecule A (JAM-A)) clone 2E3-1C8	Abnova	H00050848-M01; RRID: AB_425964	1:500	15’	IF/ICC
LIVE/DEAD™ Fixable Aqua ARC Dead Cell Stain	Thermofisher	L34957	1:800		Flow cytometry
Rabbit anti-human junction adhesion molecule (JAM-A)	Abcam	Ab269948	1:500		Flow cytometry
Rabbit anti-human calreticulin	Thermofisher	PA3-900, RRID:AB_325990	1:250		Flow cytometry
Rabbit anti-human heat shock protein 90 (HSP90)	Thermofisher	PA3-012, RRID:AB_2121220	1:250		Flow cytometry
Donkey-anti Mouse Alexa Fluor 488	Life technologies	R37114, RRID:AB_2556542	1:250		Flow cytometry
Donkey-anti Rabbit Alexa Fluor 488	Life technologies	A-21206, RRID:AB_141708	1:250		Flow cytometry
Donkey-anti Mouse Alexa Fluor 555	Life technologies	A-31570, RRID:AB_2536180	1:250		Flow cytometry
Donkey-anti Rabbit Alexa Fluor 555	Life technologies	A-31572, RRID:AB_162543	1:250		Flow cytometry
Donkey-anti Goat Alexa Fluor 647	Life technologies	A-31572, RRID:AB_141844	1:250		Flow cytometry
Goat-anti Guinea Pig Alexa Fluor 647	Life technologies	A-21450, RRID:AB_2735091	1:250		Flow cytometry
For used antibodies, respective dilutions were added and the indicated time in the pressure cooker (PC) when antigen retrieval was performed by cooking the slides in unmasking solution (Vector Labs, H-3300)

## Sheet: Chemicals Peptides Recomb prote
Table S1 key resources: chemicals, peptides and recombinant proteins
REAGENT	SUPPLIER	IDENTIFIER	CONCENTRATION USED
Collagenase type II	Worthington	LS004174	5 mg/ml (in AdMEM/F12 + P/S + Glutamax+ HEPES)
TrypLE Express	Life Technologies	12605-010	1x
Glutamax 100x	Life Technologies	35050-068	1x
HEPES	Life Technologies	15630-056	1x
Matrigel, Growth Factor Reduced (GFR), Phenol Red-free	Corning	356231	60-100%
Dynabeads human T-activator CD3/CD28 for T cell expansion and activation	Thermofisher	11161D, RRID:AB_2943359	25 µl per 1*106 immune cells
Human serum from human AB plasma, USA origin, sterile filtered	Merck	H4522	0.2
Recombinant Human Interleukin-2 (IL-2)	Peprotech	200-02	25 ng/ml

## Sheet: 3D culture medium ingredients
Table S1 key resources: 3D culture medium ingredients 3
INGREDIENT	SUPPLIER	IDENTIFIER	CONCENTRATION USED
AdMEM/F12	Life Technologies	12634-010	1x
B27 supplement 50x	Life Technologies	17504-044	1x
Nicotinamide	Sigma-Aldrich	N0636	10 mM
N-acetyl-L-cysteine	Sigma-Aldrich	A9165	1.25 µM
ALK5 inhibitor A83-01	Tocris Bioscience	2939	500 nM
Rock inhibitor Y-27632 dihydrochloride	Abmole Bioscience	M1817	10 µM
Human Fibroblast Growth Factor 10 (FGF-10)	PeproTech	100-26	100ng/ml
Human Fibroblast Growth Factor 2 (FGF-2)	PeproTech	100-18B	12.5 ng/ml
Human Epidermal Growth factor (EGF)	PeproTech	AF-100-15	5 ng/ml
Recombinant human Noggin	PeproTech	120-10C	100 ng/ml
Prostaglandin E2	Tocris Bioscience	2296	1 µM
P38 MAPK inhibitor SB202190	Sigma-Aldrich	S7076	10 µM
Human Fibroblast Growth Factor 7 (FGF-7)	Peprotech	100-19	25 ng/ml
R spondin conditioned medium from 293T r-spondin cells	Merck	SCC111, RRID:CVCL_RU08	01:10:00
3. culture medium adapted from Mullenders, J., de Jongh, E., Brousali, A., Roosen, M., Blom, J. P. A., Begthel, H., Korving, J., Jonges, T., Kranenburg, O., Meijer, R., and Clevers, H. C. (2019) Mouse and human urothelial cancer organoids: A tool for bladder cancer research. Proc Natl Acad Sci U S A 116, 4567-4574

## Sheet: critical assays
Table S1 key resources: assays
ASSAY	SUPPLIER	IDENTIFIER
CellTiter 96® AQueous One Solution Cell Proliferation Assay	Promega RRID:SCR_006724	G3581
3D Cell Titer Glo assay	Promega RRID:SCR_006724	G9681
CytoTox-Glo assay	Promega RRID:SCR_006724	G9290
Human cytokeratin 18 (KRT18) Fragment SimpleStep ELISA kit (CK18-30)	Abcam	ab254515
Lumit™ High mobility group box 1 (HMGB1) Human/Mouse Immunoassay	Promega RRID:SCR_006724	W6110
Human IP-10 / C-X-C motif chemokine ligand 10 (CXCL10) ELISA	Invitrogen	KAC2361
Human Interferon gamma (IFN-gamma) SimpleStep ELISA kit	Promega	Ab174443
Nucleospin RNA plus	Bioké	740984.50

## Sheet: qPCR reagents and primerseq
Table S1 key resources: qPCR reagents and primersequences
REAGENTS	SUPPLIER	IDENTIFIER
Random primers	Promega RRID:SCR_006724	C1181
M-MLV reverse transcriptase	Promega RRID:SCR_006724	M1705
RNAsin Ribonuclease inhibitor	Promega RRID:SCR_006724	N2611
dNTP mix 10 mM	Promega RRID:SCR_006724	U1515
GoTaq® qPCR SYBR green Mastermix	Promega RRID:SCR_006724	A6002
PRIMERS	FORWARD SEQUENCE	REVERSE SEQUENCE
Human Glyceraldehyde-3-Phosphate Dehydrogenase GAPDH	GACAGTCAGCCGCATCTTC	GCAACAATATCCACTTTACCAGAG
Viral S4Q	CGCTTTTGAAGGTCGTGTATCA	CTGGCTGTGCTGAGATTGTTTT
Human MX Dynamin Like GTPase 1 MX1	TCAGCACCTGATGGCCTA	AAGGGATGTGGCTGGAGAT
Human Interferon Induced Protein With Tetratricopeptide Repeats IFIT1	GCCTAATTTACAGCAACCATGA	CAAGGAATTCTTATTGTTCTCACTCA
Human Interferon Induced Protein With Tetratricopeptide Repeats IFIT2	ATATAGGTCTCTTCAGCATTTATTGGT	CAAGGAATTCTTATTGTTCTCACTCA
Human ISG15 Ubiquitin Like Modifier ISG15	GCGAACTCATCTTTGCCAGTA	CCAGCATCTTCACCGTCAG
Human C-X-C Motif Chemokine Ligand 10 CXCL10	GAAAGCAGTTAGCAAAGGAAAGGT	GACATATACTCCATGTAGGGAAGTGA
Human Tumor Necrosis Factor TNF	CAGCCTCTTCTCCTTCCTGAT	GCCAGAGGGCTGATTAGAGA
Human Interferon Beta 1 IFNB1	CTTTGCTATTTTCAGACAAGATTCA	GCCAGGAGGTTCTCAACAAT
Human Radical S-Adenosyl Methionine Domain Containing 2 RSAD2	AGGTATTCTCCCCGGTCTTG	TGCTTTTGCTTAAGGAAGCTG
Human Antiviral Innate Immune Response Receptor RIGI	tgtgggcaatgtcatcaaaa	gaagcacttgctacctcttgc
Human Interleukin 1 Beta IL1B	tacctgtcctgcgtgttgaa	tctttgggtaatttttgggatct
Human Signal Transducer And Activator Of Transcription 1 STAT1	ggatcagctgcagaactggt	tttctgttccaattcctccaa
Mycoplasma	tgcaccatctgtcactctgttaacctc	gggagcaaacaggattagataccct

## Sheet: critical equipment and software
Table S1 key resources: critical equipment and software
EQUIPMENT/SOFTWARE	SUPPLIER	IDENTIFIER
BD LSRFortessa™ X-20 Cell Analyzer	BD Biosciences	-
SpextraMax iD3	MolecularDevices	-
Image J version 1.48v	https://imagej.net/	RRID:SCR_003070
Confocal TCS_SP8	Leica Microsystems RRID:SCR_008960	-
Softmax pro v7	Molecular devices	RRID:SCR_014240
FlowJo 10.8.1	BD Biosciences	RRID:SCR_008520
MIDI slidescanner	Pannoramic	-
Caseviewer 2.2 software	3DHistech	RRID:SCR_017654
GraphPad Prism 8.0	Dotmatics	RRID:SCR_002798
